# Supplementary material for: Universal DNA methylation age across mammalian tissues
Source: Nat Aging. 2023 Aug 10;3(9):1144–66. doi: 10.1038/s43587-023-00462-6 (PMC10501909; doi:10.1038/s43587-023-00462-6)
Supplement: Supplementary file 3 — Supplementary Data 1–14. [file 43587_2023_462_MOESM3_ESM.xlsx]

## Sheet: Table of Contents
Table of Content
Index	Section	SupplementaryData	Description
1	1	S1.1_PhylogeneticOrderInStudy	Description of study dataset by phylogenetic order
2		S1.2_description_samples	Description of study dataset by species
3		S1.3_SpeciesName	Species annotation
4		S1.4_TissueAnnotation	Tissue annotation
5		S1.5_SP_TissueInEWAS	Species-tissue category in EWAS of age across all tissue types in eutherians
6		S1.6_SP_TissueBrainEWAS	Species-tissue category in brain EWAS in eutherians
7		S1.7_SP_CortexEWAS	Species-tissue category in Cortex EWAS in eutherians
8		S1.8_BloodEWAS	Species-tissue category in Blood EWAS in eutherians
9		S1.9_LiverEWAS	Species-tissue category in Liver EWAS in eutherians
10		S1.10_MuscleEWAS	Species-tissue category in Muscle EWAS in eutherians
11		S1.11_SkinEWAS	Species-tissue category in Skin EWAS in eutherians
12		S1.12_MarsupialEWAS	Species-tissue category in EWAS of age in marsupials
13		S1.13_anAge	Updated anAge version in Class Mammalia
14	2	S2_predict_logMaximumAge	Multivariate regression: prediction log(maximum lifespan)
15	3	S3.1_Clock 1	ElasticNet Clock 1
16		S3.2_Clock 2	ElasticNet Clock 2
17		S3.3_Clock 3	ElasticNet Clock 3
18		S3.4_OverlapGenesInClock1&2&3	ElasticNet OverlapGenesInClock1&2&3
19		S3.5_OverlapGenesInClock2&3	ElasticNet OverlapGenesInClock2&3
20	4	S4.1_LOFOClocksByOrder(N>=15)	Universal mammalian clocks LOFO analysis: summerized by Order (N>=15)
21		S4.2_LOFOClocksBySpeciesLOFO	Universal mammalian clocks LOFO analysis (species N>=15)
22		S4.3_LOFOClocksByTissue(N>=15)	Universal mammalian clock2 LOFO analysis: summerized by tissue/organ type(N>=15)
23	5	S5.1_LOSOClocksByOrder(N>=15)	Universal mammalian clocks LOFO analysis: summerized by Order (N>=15)
24		S5.2_LOSOClocksBySpeciesLOSO	Universal mammalian clocks LOSO analysis (species frequency >=15)
25	6	S6.1_TopMetaEWASinAllTissues	Top 1000 CpGs increased/decreased with age in EWAS across all tissues in eutherians
26		S6.2_TopMetaEWASinBrain	Top 1000 CpGs increased/decreased with age in Brain EWAS in eutherians
27		S6.3_TopMetaEWASinCortex	Top 1000 CpGs increased/decreased with age in Cortex EWAS in eutherians
28		S6.4_TopMetaEWASinBlood	Top 1000 CpGs increased/decreased with age in Blood EWAS in eutherians
29		S6.5_TopMetaEWASinLiver	Top 1000 CpGs increased/decreased with age in Liver EWAS in eutherians
30		S6.6_TopMetaEWASinMuscle	Top 1000 CpGs increased/decreased with age in Muscle EWAS in eutherians
31		S6.7_TopMetaEWASinSkin	Top 1000 CpGs increased/decreased with age in Skin EWAS in eutherians
32		S6.8_TopMetaEWASMarsupial	Top 1000 CpGs increased/decreased with age in EWAS across all tissues in marsupials
33		S6.9_TopMetaEWASMonotreme	Top 1000 CpGs increased/decreased with age in EWAS across all tissues in monotremes
34	7	S7_CorWithSpecies(N>=15)	Correlation between cg12841266 and age stratified by species with N>=15
35	8	S8.1_PRC_annotation	Polycomb repressive complex annotations
36		S8.2_StateInChromHMM	Characters of full-stack states in ChromHMM
37		S8.3_ChromHMM_All	Annotation of chromatin state and polycomb-group proteins in All
38		S8.4_ChromHMM_Brain	Annotation of chromatin state and polycomb-group proteins in Brain
39		S8.5_ChromHMM_Cortex	Annotation of chromatin state and polycomb-group proteins in Cortex
40		S8.6_ChromHMM_Blood	Annotation of chromatin state and polycomb-group proteins in Blood
41		S8.7_ChromHMM_Liver	Annotation of chromatin state and polycomb-group proteins in Liver
42		S8.8_ChromHMM_Muscle	Annotation of chromatin state and polycomb-group proteins in Muscle
43		S8.9_ChromHMM_Skin	Annotation of chromatin state and polycomb-group proteins in Skin
44	9	S9.1_LRD_All	Annotation of late-replication domain in All
45		S9.2_LRD_Brain	Annotation of late-replication domain in Brain
46		S9.3_LRD_Cortex	Annotation of late-replication domain in Cortex
47		S9.4_LRD_Blood	Annotation of late-replication domain in Blood
48		S9.5_LRD_Liver	Annotation of late-replication domain in Liver
49		S9.6_LRD_Muscle	Annotation of late-replication domain in Muscle
50		S9.7_LRD_Skin	Annotation of late-replication domain in Skin
51	10	S10.1_GREAT_Summary	Summary of significant (P<1.0e-03 & FDR<0.05) geneset/pathway stratified by group, tissue type and ontology category
52		S10.2_GREAT_Sig.mitochondrial	Significant mitochondrial related gene sets
53		S10.3_GREAT_Sig.OSKM	Significant Yamanaka factors (OSKM) related enrichments
54		S10.4_GREAT_Sig.Inflammation	Significant inflammation related gene sets
55		S10.5_GREAT_All pos	Significant gene set/pathway in All positive age-related CpGs
56		S10.6_GREAT_All neg	Significant gene set/pathway in All negative age-related CpGs
57		S10.7_GREAT_Brain pos	Significant gene set/pathway in Brain positive age-related CpGs
58		S10.8_GREAT_Brain neg	Significant gene set/pathway in Brain negative age-related CpGs
59		S10.9_GREAT_Cortex pos	Significant gene set/pathway in Cortex positive age-related CpGs
60		S10.10_GREAT_Cortex neg	Significant gene set/pathway in Cortex negative age-related CpGs
61		S10.11_GREAT_Blood pos	Significant gene set/pathway in Blood positive age-related CpGs
62		S10.12_GREAT_Blood neg	Significant gene set/pathway in Blood negative age-related CpGs
63		S10.13_GREAT_Liver pos	Significant gene set/pathway in Liver positive age-related CpGs
64		S10.14_GREAT_Liver neg	Significant gene set/pathway in Liver negative age-related CpGs
65		S10.15_GREAT_Muscle pos	Significant gene set/pathway in Muscle positive age-related CpGs
66		S10.16_GREAT_Muscle neg	Significant gene set/pathway in Muscle negative age-related CpGs
67		S10.17_GREAT_Skin pos	Significant gene set/pathway in Skin positive age-related CpGs
68		S10.18_GREAT_Skin neg	Significant gene set/pathway in Skin negative age-related CpGs
69	11	S11.1_TF database	Transcription factor database
70		S11.2_TFbinding_All	Enrichment with transcription factor binding regsions in All
71		S11.3_TFbinding_Brain	Enrichment with transcription factor binding regsions in Brain
72		S11.4_TFbinding_Cortex	Enrichment with transcription factor binding regsions in Cortex
73		S11.5_TFbinding_Blood	Enrichment with transcription factor binding regsions in Blood
74		S11.6_TFbinding_Liver	Enrichment with transcription factor binding regsions in Liver
75		S11.7_TFbinding_Muscle	Enrichment with transcription factor binding regsions in Muscle
76		S11.8_TFbinding_Skin	Enrichment with transcription factor binding regsions in Skin
77	12	S12.1_OverlapWithTWAS_All	EWAS-TWAS enrichment analysis in All
78		S12.2_OverlapWithTWAS_Brain	EWAS-TWAS enrichment analysis in Brain
79		S12.3_OverlapWithTWAS_Cortex	EWAS-TWAS enrichment analysis in Cortex
80		S12.4_OverlapWithTWAS_Blood	EWAS-TWAS enrichment analysis in Blood
81		S12.5_OverlapWithTWAS_Liver	EWAS-TWAS enrichment analysis in Liver
82		S12.6_OverlapWithTWAS_Muscle	EWAS-TWAS enrichment analysis in Muscle
83		S12.7_OverlapWithTWAS_Skin	EWAS-TWAS enrichment analysis in Skin
84	13	S13.1_OverlapWithGWAS_All	EWAS-GWAS enrichment analysis in All
85		S13.2_OverlapWithGWAS_Brain	EWAS-GWAS enrichment analysis in Brain
86		S13.3_OverlapWithGWAS_Cortex	EWAS-GWAS enrichment analysis in Cortex
87		S13.4_OverlapWithGWAS_Blood	EWAS-GWAS enrichment analysis in Blood
88		S13.5_OverlapWithGWAS_Liver	EWAS-GWAS enrichment analysis in Liver
89		S13.6_OverlapWithGWAS_Muscle	EWAS-GWAS enrichment analysis in Muscle
90		S13.7_OverlapWithGWAS_Skin	EWAS-GWAS enrichment analysis in Skin
91	14	S14.1 scATAC in human BMNCs	Summary of single cell ATAC seq analysis summary using human BMNCs
92		S14.2 scATAC in mouse HSCs	Summar of single cell ATAC seq analysis using mouse HSCs

## Sheet: S1.1_PhylogeneticOrder
Table S1.1 Description of study dataset by phylogenetic order
The table summarizes our mammalian samples stratified by 19 Order families and displayed alphabetically. The columns list order category, number of tissues, followed by the Latin names, common names and number of tissues of the most frequency species presented in each order. The last row reports the total numbers of each column with numeric values.
						Maximum lifespan (years)		Age at sexualmaturity (years)		Gestation time (years)		Weight (kg)
Order	N	Number of species	Most freq. Species (Latin name)	Most freq. Species (Common name)	Frequency	min	max	min	max	min	max	min	max
Afrosoricida	17	2	Amblysomus hottentotus	Hottentot golden mole	9	4	19	0.2	1	0.15	0.33	0.05	0.18
Artiodactyla	2631	46	Bos taurus	Cattle	455	14.6	211	0.43	22.5	0.32	1.46	21	100000
Carnivora	1108	19	Canis lupus familiaris	Dog	742	11.1	48	0.79	6	0.12	0.91	0.81	1012.5
Chiroptera	772	28	Eptesicus fuscus	Big brown bat	79	6	41	0.69	2	0.15	0.75	0.0039	1.18
Dasyuromorphia	41	1	Sarcophilus harrisii	Tasmanian devil	41	13	13	2	2	0.07	0.07	8.2	8.2
Didelphimorphia	100	1	Monodelphis domestica	Opossum	100	5.1	5.1	0.33	0.33	0.04	0.04	0.1	0.1
Diprotodontia	69	7	Macropus rufus	Red kangaroo	37	15.2	25	1.08	2.64	0.08	0.1	9.3	55
Eulipotyphla	55	2	Sorex cinereus	Cinereus shrew	47	1.9	11.4	0.23	0.42	0.05	0.1	0.0043	0.5
Hyracoidea	1	1	Procavia capensis	Rock hyrax	1	14.8	14.8	1.37	1.37	0.59	0.59	3.6	3.6
Lagomorpha	6	2	Oryctolagus cuniculus	European rabbit	5	9	9.8	0.34	2	0.08	0.08	1.15	1.8
Monotremata	15	2	Tachyglossus aculeatus	Short-beaked echidna	11	26	49.5	1.5	1.5	0.09	0.1	1.25	3.5
Perissodactyla	490	7	Equus caballus	Horse	350	31	57	1.75	5.8	0.92	1.41	250	2175
Pilosa	6	2	Choloepus hoffmanni	Hoffmann's two-toed sloth	4	36.8	45	2.5	4	0.76	0.96	6.25	6.25
Primates	2412	36	Homo sapiens	Human	1366	16.6	122.5	0.67	13.5	0.17	0.77	0.06	139.84
Proboscidea	140	2	Elephas maximus	Asian elephant	83	65	88	9.01	10.5	1.76	1.84	3178	4800
Rodentia	3834	22	Mus musculus	Mouse	2205	3.8	37	0.08	5	0.05	0.41	0.01	55
Scandentia	43	3	Tupaia tana	Large treeshrew	29	11.6	12	0.31	0.31	0.13	0.13	0.16	0.2
Sirenia	10	1	Trichechus manatus	West Indian manatee	10	69	69	3	3	0.92	0.92	467.32	467.32
Tubulidentata	4	1	Orycteropus afer	Aardvark	4	29.8	29.8	2	2	0.62	0.62	60	60
total	11754	185			Extreme value*	1.9 (Cinereus shrew)	211 (Bowhead whale)	0.08 ( Oldfield mouse)	22.5 (Bowhead whale)	0.04 (Opossum)	1.84 (Savanna elephant)	0.0039 (Proboscis bat)	100000 (Bowhead whale)

## Sheet: S1.2_description_samples
Table S1.2 Description of study dataset by species
The table summerizes a total of 185 species: 174 euthrians and 9 marsupial and 2 monotreme species. For each species, we list species index (the integer denoting Order family index), species latin and common name, order family, number of samples (N), propotion of females (Female), number of tissue type, age distribution in units of years (mean, SD, minimum, and maximum) and life history traits (g…
Species Latin Name	Species Index	Species Common Name	Order	N	Female	Number of Tissue Types	Mean of Age	SD of Age	Minimum of Age	Maximum of Age	Gestation (yrs)	Averaged Sexual Maturity (yrs)	Maximum Lifespan (yrs)	Weight (gram)	Marsupial species	Tissue type
Acinonyx jubatus	5.2.1	Cheetah	Carnivora	14	62%	1	6.64	3.55	1.03	12.43	0.241	1.25	20.5	53500	no	Blood
Acomys cahirinus	9.9.5	Spiny mouse	Rodentia	107	89%	2	1.38	1.21	-0.05	4	0.104	0.16	5.9	45.2	no	Ear;Fibroblast
Addax nasomaculatus	4.1.1	Addax	Artiodactyla	1	0%	1	10.63		10.63	10.63	0.773	2.92	28	92500	no	Blood
Aepyceros melampus	4.1.2	Impala	Artiodactyla	1	100%	1	6		6	6	0.542	1.17	25.6	52500	no	Blood
Amblysomus hottentotus	13.1.1	Hottentot golden mole	Afrosoricida	9		4	0.12	0	0.12	0.12	0.329	0.2	4	54.75	no	Brain;Liver;Muscle;Skin
Antidorcas marsupialis	4.1.3	Springbok	Artiodactyla	2	0%	1	4.59	6.16	0.23	8.95	0.46	0.84	19.8	39000	no	Blood
Antrozous pallidus	8.7.1	Pallid bat	Chiroptera	23	91%	1	3.49	1.79	0.2	7	0.17	1	14.8	20.8	no	Skin
Aonyx cinereus	5.6.1	Asian small-clawed otter	Carnivora	16	69%	2	10.59	3.47	7.59	18.18	0.173	2	23	3000	no	Blood;Skin
Apodemus sylvaticus	9.9.15	Long-tailed field mouse	Rodentia	90	56%	4	0.46	0.2	0.16	1.05	0.063	0.19	6.3	23.4	no	Blood;Ear;Liver;Spleen
Artibeus jamaicensis	8.4.1	Jamaican fruit bat	Chiroptera	3	100%	1	12.23	1.08	11	13	0.208	0.79	19.2	42.2	no	Skin
Atelerix albiventris	12.1.1	Four-toed hedgehog	Eulipotyphla	8		4	0.12	0	0.12	0.12	0.096	0.23	11.4	500	no	Brain;Liver;Muscle;Skin
Balaena mysticetus	4.11.1	Bowhead whale	Artiodactyla	88	45%	6	22.69	27.51	1	139	1.164	22.5	211	100000000	no	Cortex;Heart;Kidney;Liver;Muscle;Skin
Bathyergus suillus	9.1.4	Cape-dune mole rat	Rodentia	8		4	5.5	0	5.5	5.5	0.187	1	6	866.85	no	Brain;Liver;Muscle;Skin
Bos taurus	4.1.4	Cattle	Artiodactyla	455	79%	4	4.56	2.86	-0.74	14.42	0.759	1.5	38	750000	no	Blood;iPSC;Oocyte;Skin
Callithrix geoffroyi	1.8.1	White-fronted marmoset	Primates	1	100%	1	18.21		18.21	18.21	0.407	1.38	19	342	no	Blood
Callithrix jacchus	1.8.2	Common marmoset	Primates	95	47%	1	5.71	4	0.5	15.58	0.395	1.18	22.8	255.2	no	Blood
Canis lupus familiaris	5.1.1	Dog	Carnivora	742	54%	1	6.21	4.24	0.1	17.5	0.17	1.83	24	26625	no	Blood
Capra hircus	4.1.5	Domestic goat	Artiodactyla	81	74%	2	3.52	2.2	-0.41	8.55	0.425	1.49	20.8	61000	no	Ear;iPSC
Capreolus capreolus	4.3.1	Roe deer	Artiodactyla	188	51%	1	4.2	3.34	0.67	13.67	0.419	1.46	17.5	21666.7	no	Blood
Carollia perspicillata	8.4.2	Seba's short-tailed bat	Chiroptera	32	53%	1	4.57	3.49	0.2	10.5	0.26	0.74	17	15	no	Skin
Cavia porcellus	9.3.1	Guinea pig	Rodentia	3	67%	2	1.21	1.09	0.3	2.42	0.186	0.19	12	728	no	Blood;Skin
Cephalorhynchus commersonii	4.13.1	Commerson's dolphin	Artiodactyla	8	25%	2	25.86	6.97	18.56	37	0.959	5.5	38	50000	no	Blood;Skin
Cephalorhynchus hectori hectori	4.13.2	Hector's dolphin	Artiodactyla	44	61%	1	9.22	4.74	0.2	22	0.917	7.75	23	50000	no	Skin
Cephalorhynchus hectori maui	4.13.11	Maui dolphin	Artiodactyla	8	38%	1	13.53	8.07	3	23	0.917	7.75	23	50000	no	Skin
Ceratotherium simum simum	6.2.1	Southern white rhinoceros	Perissodactyla	23	78%	1	9.31	8.36	0.31	29.66	1.411	4.5	45	2175000	no	Blood
Cervus canadensis	4.3.5	Wapity elk	Artiodactyla	42	81%	1	4.6	4.1	0.1	13.68	0.688	2	25	280093	no	Blood
Cervus elaphus	4.3.2	Red deer	Artiodactyla	53	75%	1	3.99	3.53	0.08	10.84	0.671	2.17	31.5	200000	no	Blood
Cheirogaleus medius	1.6.1	Fat-tailed dwarf lemur	Primates	3	0%	2	20.08	16.53	0.99	29.62	0.167	1	30	380	no	Blood;Skin
Chinchilla lanigera	9.4.1	Long-tailed chinchilla	Rodentia	3	0%	1	0.92	0.14	0.75	1	0.304	0.66	17.2	642.5	no	Skin
Chlorocebus aethiops sabaeus	1.4.1	Vervet	Primates	243	63%	4	7.18	7.61	-0.43	25.02	0.444	3.92	30.8	5620	no	Blood;Cortex;iPSC;Liver
Choloepus didactylus	20.1.1	Linne's Two-toed sloth	Pilosa	2	0%	2	13.16	0.06	13.12	13.2	0.764	4	36.8	6250	no	Blood;Skin
Choloepus hoffmanni	20.1.2	Hoffmann's two-toed sloth	Pilosa	4	50%	1	13.78	20.35	1.78	44.18	0.959	2.5	45	6250	no	Blood
Chrysocyon brachyurus	5.1.3	Maned wolf	Carnivora	5	80%	1	7.97	3.4	4.75	13.62	0.175	2	16.8	21500	no	Blood
Connochaetes taurinus albojubatus	4.1.6	White-bearded gnu	Artiodactyla	10	70%	1	12.43	4.37	7	18.97	0.693	1.81	24.3	164500	no	Blood
Cricetomys gambianus	9.12.1	Gambian pouched rat	Rodentia	1	100%	1	5		5	5	0.093	0.43	8.4	1500	no	Liver
Crocuta crocuta	5.5.1	Spotted hyena	Carnivora	6	100%	1	7.75	7.61	1.32	17.51	0.301	2.38	41.1	63000	no	Blood
Cryptomys hottentotus	9.1.5	African mole rat	Rodentia	16		5	4.5	0	4.5	4.5	0.222	1.23	11	132.5	no	Blood;Brain;Liver;Muscle;Skin
Cuniculus paca	9.6.1	Lowland paca	Rodentia	3	0%	2	1.07	0.12	1	1.2	0.318	1	16.3	9000	no	Liver;Skin
Cynopterus brachyotis	8.5.1	Lesser short-nosed fruit bat	Chiroptera	10	60%	1	10.56	2.09	6.7	12.9	0.307	0.69	13	45	no	Skin
Daubentonia madagascariensis	1.9.1	Aye-aye	Primates	4	75%	2	21.04	16.74	0.7	36.67	0.452	4.25	37	2277.5	no	Blood;Skin
Delphinapterus leucas	4.19.1	Beluga whale	Artiodactyla	185	51%	2	15.4	11.28	-1	49.21	1.279	11.01	50	1430000	no	Blood;Skin
Delphinus delphis	4.13.12	Common dolphin	Artiodactyla	6	67%	2	14.82	10.22	2.56	26.22	0.959	4.57	35	80000	no	Blood;Skin
Desmodus rotundus	8.4.3	Common vampire bat	Chiroptera	47	62%	2	7.7	4.83	0.3	17.3	0.518	0.78	29.9	33.2	no	Liver;Skin
Diceros bicornis	6.2.2	Eastern black rhinoceros	Perissodactyla	5	60%	1	25.19	9.01	9.61	30.97	1.299	5.59	49	1100000	no	Blood
Echinops telfairi	13.2.1	Lesser hedgehog tenrec	Afrosoricida	8		4	2.17	0	2.17	2.17	0.151	1	19	180	no	Brain;Liver;Muscle;Skin
Eidolon helvum	8.5.2	Straw-colored fruit bat	Chiroptera	24	71%	1	8.35	4.3	3.4	16.5	0.753	1.75	21.8	306.25	no	Skin
Elephas maximus	2.1.1	Asian elephant	Proboscidea	83	81%	1	36.99	17.39	2.36	73.59	1.764	9.01	88	3178000	no	Blood
Enhydra lutris	5.6.2	Southern sea otter	Carnivora	6	100%	2	6.93	1.78	4.7	8.54	0.384	3.21	27	25850	no	Blood;Skin
Eptesicus fuscus	8.7.2	Big brown bat	Chiroptera	79	32%	4	4.37	3.47	0.3	18.3	0.164	1.75	23	23	no	Brain;Liver;Muscle;Skin
Equus africanus somaliensis	6.1.4	Somali wild ass	Perissodactyla	7	14%	1	7.21	2.49	2.38	10.03	1.007	1.75	47	250000	no	Blood
Equus caballus	6.1.1	Horse	Perissodactyla	350	71%	34	8.24	6.51	0	29	0.923	2.58	57	300000	no	Adipose;AdrenalCortex;Blood;Cartilage;Cecum;Cerebellum;Cortex;Duodenum;Fibroblast;Heart;Hypothalamus;Ileum;Jejunum;Keratinocyte;Kidney;Lamina;Larynx;Liver;Lung;Mammary;MitralValve;Muscle;OccipitalCortex;Ovaries;ParietalCortex;Pituitary;Sacrocaudalis;Skin;SpinalCord;Spleen;Suspensory;TemporalCortex;Tendon;Uterus
Equus grevyi	6.1.2	Grevy's zebra	Perissodactyla	5	20%	1	9.04	6.67	2.31	18.47	1.112	3.75	31	384000	no	Blood
Equus quagga	6.1.3	Zebra	Perissodactyla	96	53%	2	5.35	4.83	0.16	24.77	1	2.47	38	280000	no	Blood;Skin
Eudorcas thomsonii	4.1.7	Thomson's Gazelle	Artiodactyla	4	50%	1	2.28	4.54	0	9.09	0.466	1	20	25000	no	Blood
Eulemur albifrons	1.3.1	White-headed lemur	Primates	3	67%	2	29.61	8.63	19.65	34.59	0.329	2.66	34.59	2231.59	no	Blood;Skin
Eulemur collaris	1.3.7	Collared brown lemur	Primates	4	75%	2	20.34	16.33	0.84	33.83	0.337	2.07	37	2333.61	no	Blood;Skin
Eulemur coronatus	1.3.2	Crowned lemur	Primates	3	0%	2	10.95	9.2	0.98	19.1	0.345	1.67	30	1645	no	Blood;Skin
Eulemur flavifrons	1.3.8	Blue-eyed black lemur	Primates	4	0%	2	15.41	11.55	0.32	27.4	0.348	2.1	32	2433	no	Blood;Skin
Eulemur fulvus	1.3.3	Brown lemur	Primates	3	67%	2	25.68	7.19	17.38	29.83	0.323	1.56	35.5	2485	no	Blood;Skin
Eulemur macaco	1.3.4	Black lemur	Primates	4	25%	2	22.46	13.9	9.52	34.48	0.329	1.1	37.5	2467	no	Blood;Skin
Eulemur mongoz	1.3.5	Mongoose lemur	Primates	4	50%	2	18.68	14.74	0.82	30.77	0.329	2.35	36.2	1555	no	Blood;Skin
Eulemur rubriventer	1.3.6	Red-bellied lemur	Primates	4	75%	2	22.3	13.53	7.87	33.84	0.329	2.73	34	2191.5	no	Blood;Skin
Eulemur rufus	1.3.9	Red lemur	Primates	3	33%	1	16.5	12.59	5.68	30.32	0.329	1.52	32.67	2286.44	no	Blood
Eulemur sanfordi	1.3.10	Sanford's brown lemur	Primates	4	75%	2	22.42	12.31	9.44	32.94	0.329	1.82	32.94	2111.34	no	Blood;Skin
Eumetopias jubatus	5.8.1	Steller sea lion	Carnivora	1	100%	1	24.68		24.68	24.68	0.751	5.75	32.8	415000	no	Skin
Felis catus	5.2.2	Domestic cat	Carnivora	128	45%	1	6.93	6.15	0.21	20.92	0.178	0.79	30	3900	no	Blood
Galago moholi	1.7.1	South African galago	Primates	3	33%	2	5.52	1.47	3.9	6.76	0.34	0.71	16.6	169.2	no	Blood;Skin
Gazella leptoceros	4.1.8	Slender Horn gazelle	Artiodactyla	3	0%	1	2.74	2.06	1.43	5.11	0.482	0.43	14.6	48500	no	Blood
Georychus capensis	9.1.2	Cape mole rat	Rodentia	7		4	5.5	0	5.5	5.5	0.121	0.83	11.2	181	no	Brain;Liver;Muscle;Skin
Giraffa camelopardalis	4.4.1	Giraffe.reticulata.hybrid	Artiodactyla	1	0%	1	1.59		1.59	1.59	1.252	4	39.5	800000	no	Blood
Globicephala macrorhynchus	4.13.3	Short-finned pilot whale	Artiodactyla	15	67%	2	12.3	7.83	7.54	36.11	1.238	12.06	63	2200000	no	Blood;Skin
Gorilla gorilla	1.1.2	Gorilla	Primates	6	33%	1	24.81	15.63	4.74	47.47	0.701	9.38	60.1	139842	no	Blood
Hapalemur griseus	1.3.11	Bamboo lemur	Primates	4	75%	2	18.14	9.49	7.38	26.12	0.397	3.05	27	1012.5	no	Blood;Skin
Heterocephalus glaber	9.1.3	Naked mole rat	Rodentia	411	47%	15	4.32	5.34	-0.18	26	0.192	5	37	35	no	Adipose;Blood;Brain;Cerebellum;Cortex;Fetus;Fibroblast;Heart;iPSC;Kidney;Liver;Lung;Muscle;Skin;Spleen
Hippotragus equinus	4.1.9	Roan antelope	Artiodactyla	6	50%	1	2.88	4.21	0.01	9.65	0.778	2.12	25.9	225000	no	Blood
Hippotragus niger	4.1.10	Sable antelope	Artiodactyla	5	40%	1	4.34	5	0	11.7	0.742	2.67	22.2	225000	no	Blood
Homo sapiens	1.1.1	Human	Primates	1366	48%	20	49.89	21.42	-0.75	101	0.767	13.5	122.5	62035	no	Adipose;Blood;BoneMarrow;Cerebellum;Cortex;Dermis;Epidermis;ES;Fibroblast;Heart;Keratinocyte;Kidney;Liver;Lung;LymphNode;Muscle;Pituitary;Placenta;Skin;Spleen
Hydrochoerus hydrochaeris	9.3.2	Capybara	Rodentia	1	0%	1	1		1	1	0.411	1.25	15.1	55000	no	Liver
Hystrix cristata	9.10.1	Crested porcupine	Rodentia	1	0%	1	9.58		9.58	9.58	0.181	1.5	28	20000	no	Blood
Kobus megaceros	4.1.11	Nile lechwe	Artiodactyla	2	50%	1	0.87	0.12	0.79	0.96	0.644	2	21.1	90000	no	Blood
Lagenorhynchus obliquidens	4.13.4	Pacific white-sided dolphin	Artiodactyla	34	59%	2	15.21	12.57	0.43	40.39	0.975	7	41	103000	no	Blood;Skin
Lemur catta	1.3.12	Ring-tailed lemur	Primates	4	75%	2	11.09	15.45	0.06	32.84	0.37	2.06	37.3	2555	no	Blood;Skin
Leptonycteris yerbabuenae	8.4.4	Lesser long-nosed bat	Chiroptera	11	45%	1	1.4	1.92	0.2	5	0.411	1	10.1	25	no	Skin
Litocranius walleri	4.1.12	Gerenuk	Artiodactyla	7	57%	1	2.96	2.38	0.9	7.39	0.559	0.98	17.3	43500	no	Blood
Loris tardigradus	1.5.1	Slender loris	Primates	2	50%	2	17.51	0.42	17.21	17.81	0.455	1.02	21.6	238.2	no	Blood;Skin
Loxodonta africana	2.1.2	Savanna elephant	Proboscidea	57	75%	1	24.92	13.89	1.2	48.46	1.836	10.5	65	4800000	no	Blood
Macaca mulatta	1.4.2	Rhesus macaque	Primates	281	35%	8	18.75	8.41	1.79	42	0.452	4.44	42	8235	no	Adipose;Blood;Cortex;Kidney;Liver;Lung;Muscle;Skin
Macropus agilis	11.1.1	Agile wallaby	Diprotodontia	3	0%	1	7.12	1.78	5.24	8.79	0.079	1.08	16.9	16000	yes	Blood
Macropus fuliginosus	11.1.3	Western grey kangaroo	Diprotodontia	5	60%	1	2.71	1.4	1.67	5.04	0.082	2.12	23.2	28250	yes	Blood
Macropus giganteus	11.1.4	Eastern grey kangaroo	Diprotodontia	12	42%	1	4.52	4.86	1.82	13.3	0.099	2.64	25	49500	yes	Blood
Macropus robustus	11.1.5	Hill wallaroo	Diprotodontia	3	33%	1	10.71	2.02	8.38	11.89	0.088	1.67	22	30000	yes	Blood
Macropus rufogriseus	11.1.6	Red-necked wallaby	Diprotodontia	5	80%	1	7.58	3.15	2.02	9.65	0.079	1.37	15.2	16200	yes	Blood
Macropus rufus	11.1.7	Red kangaroo	Diprotodontia	37	54%	1	7.1	3.2	0.62	11.73	0.09	1.81	25	55000	yes	Blood
Marmota flaviventris	9.13.1	Yellow-bellied marmot	Rodentia	153	100%	1	5.53	3.39	0.01	12.04	0.082	2	21.2	3500	no	Blood
Megaptera novaeangliae	4.12.3	Humpback whale	Artiodactyla	91	55%	1	19.7	12.22	0.4	43.7	0.937	7.96	95	30000000	no	Skin
Microcebus murinus	1.6.2	Gray mouse lemur	Primates	2	50%	1	2.76	3.25	0.47	5.06	0.167	0.67	18.2	64.8	no	Blood
Microtus ochrogaster	9.5.5	Prairie vole	Rodentia	141	53%	3	0.55	0.32	0.06	1.11	0.063	0.13	5.3	40	no	Brain;Ear;Liver
Mirza zaza	1.6.3	Northern giant mouse lemur	Primates	3	0%	2	16.32	3.01	12.85	18.06	0.245	1.1	20	302	no	Blood;Skin
Molossus molossus	8.8.2	Pallas's mastiff bat	Chiroptera	14	64%	1	1.54	1.59	0.3	5.9	0.296	1.17	6	14	no	Skin
Monodelphis domestica	10.1.3	Opossum	Didelphimorphia	100	58%	3	0.8	0.78	0.04	3.27	0.041	0.33	5.1	105	yes	Ear;Liver;Tail
Muntiacus muntjak vaginalis	4.3.3	Indian muntjac	Artiodactyla	2	0%	1	17	0	17	17	0.575	0.83	18.8	21000	no	Blood
Mus musculus	9.9.1	Mouse	Rodentia	2205	38%	26	0.99	0.76	-0.05	2.78	0.052	0.12	4	20.5	no	Aorta;Blood;Brain;Cerebellum;Cortex;Ear;Fibroblast;Heart;HematopoieticStem.Progenitor.LSK;Hippocampus;Hypothalamus;iPSC;Kidney;Liver;Lung;MacrophageBoneMarrow;MacrophagePeritoneal;Muscle;Pituitary;Placenta;Skin;Spleen;Striatum;SVZ;Tail;WholeBrain
Mustela putorius furo	5.6.3	Ferret	Carnivora	2	100%	1	2.67	3.06	0.5	4.83	0.115	0.87	11.1	809	no	Blood
Myotis brandtii	8.7.7	Brandt's bat	Chiroptera	9	0%	3	0.47	0.4	0.2	1	0.151	1.07	41	7	no	Brain;Liver;Muscle
Myotis lucifugus	8.7.8	Little brown bat	Chiroptera	11	100%	1	1.92	1.43	0.1	5	0.151	0.77	34	10	no	Skin
Myotis myotis	8.7.9	Greater mouse-eared bat	Chiroptera	38	95%	1	4.95	2.38	1	9	0.178	1.38	37.1	28.55	no	Skin
Myotis vivesi	8.7.10	Fish-eating bat	Chiroptera	17	65%	1	1.05	0.76	0.1	2	0.164	1.07	10	25	no	Skin
Nanger dama	4.1.13	Dama gazelle	Artiodactyla	8	50%	1	0.87	1.43	0.01	3.48	0.57	1.5	19.3	56900	no	Blood
Nanger granti	4.1.14	Grant's gazelle	Artiodactyla	3	67%	1	3.37	5.32	0.08	9.51	0.537	0.69	19.7	67000	no	Blood
Nanger soemmerringii	4.1.15	Soemmerring's gazelle	Artiodactyla	4	0%	1	4.37	3.65	1.15	8.82	0.521	1.75	15.5	48500	no	Blood
Neophoca cinerea	5.8.2	Australian sea lion	Carnivora	1	100%	1	30.78		30.78	30.78	0.707	4.5	31	190000	no	Skin
Nyctalus noctula	8.7.3	Noctule	Chiroptera	6	50%	4	0.52	0.46	0.1	1	0.164	0.75	12	27.75	no	Brain;Liver;Muscle;Skin
Nycticebus coucang	1.5.2	Slow loris	Primates	3	67%	2	16.31	7.83	7.42	22.18	0.515	1.58	25.8	890.5	no	Blood;Skin
Nycticebus pygmaeus	1.5.3	Pygmy slow loris	Primates	4	50%	2	9.82	7.86	0.7	19.89	0.515	0.75	20	419	no	Blood;Skin
Nycticeius humeralis	8.7.4	Evening bat	Chiroptera	24	79%	1	1.12	1.03	0	3	0.151	0.83	6	9.75	no	Muscle
Odobenus rosmarus divergens	5.7.1	Pacific walrus	Carnivora	13	54%	2	19.27	14.89	0	40.7	0.907	6	41	1012500	no	Blood;Skin
Okapia johnstoni	4.4.2	Okapi	Artiodactyla	1	100%	1	8.11		8.11	8.11	1.255	1.87	33.5	225000	no	Blood
Orcinus orca	4.13.5	Killer whale	Artiodactyla	219	58%	2	20.78	14.6	0	76	1.458	10.51	80	3987500	no	Blood;Skin
Oreamnos americanus	4.1.16	Mountain goat	Artiodactyla	25	48%	3	5.68	3.15	1	11	0.504	2.5	20.8	90000	no	Maybe.Larynx;Muscle;Skin
Ornithorhynchus anatinus	21.1.1	Duck-billed platypus	Monotremata	4	75%	2	11.35	12.52	0.3	25.84	0.104	1.5	26	1250	no	Blood;Liver
Orycteropus afer	16.1.1	Aardvark	Tubulidentata	4	100%	1	4.96	4.93	0.48	10.88	0.616	2	29.8	60000	no	Blood
Oryctolagus cuniculus	3.1.1	European rabbit	Lagomorpha	5	0%	1	3.02	1.36	1	4.5	0.082	2	9	1800	no	Blood
Otolemur crassicaudatus	1.7.2	Greater galago	Primates	4	100%	2	12.16	3.59	7.08	14.69	0.356	1.55	22.7	1094.5	no	Blood;Skin
Ovis aries	4.1.17	Sheep	Artiodactyla	430	54%	2	3.41	2.29	0.1	9.11	0.4	2	22.8	80000	no	Blood;Ear
Pagophilus groenlandicus	5.9.2	Harp seal	Carnivora	2	0%	2	17.15	0.08	17.09	17.21	0.625	4.74	42	180000	no	Blood;Skin
Pan troglodytes	1.1.3	Chimpanzee	Primates	2	100%	1	43.88	0.42	43.58	44.18	0.627	8.62	59.4	44983.5	no	Blood
Panthera leo nubica	5.2.4	Lion	Carnivora	7	86%	1	6.28	4.68	1.26	12.85	0.299	3	27	175000	no	Blood
Panthera tigris	5.2.5	Tiger	Carnivora	8	50%	1	10.71	4.63	4.91	17.08	0.288	3.68	26.3	161915	no	Blood
Papio hamadryas	1.4.3	Olive baboon	Primates	325	76%	6	13.98	6.2	-0.05	22.84	0.468	4.49	37.5	18000	no	Adipose;Cerebellum;Cortex;Heart;Liver;Muscle
Perodicticus potto	1.5.4	Potto	Primates	1	0%	1	11.5		11.5	11.5	0.466	1.5	32.4	919.9	no	Blood
Peromyscus californicus	9.5.9	California mouse	Rodentia	16	44%	1	0.96	0.67	0.08	2.75	0.082	0.13	5.5	42	no	Tail
Peromyscus eremicus	9.5.10	Cactus mouse	Rodentia	17	53%	1	1.36	0.85	0.16	2.66	0.071	0.35	7.4	25	no	Tail
Peromyscus leucopus	9.5.11	White-footed mouse	Rodentia	31	74%	3	1.32	1.03	0.08	3.58	0.071	0.2	7.9	23	no	Brain;Liver;Tail
Peromyscus maniculatus	9.5.12	Eastern deer mouse	Rodentia	50	78%	3	1.12	0.82	0.08	2.83	0.066	0.13	8.3	20.5	no	Brain;Liver;Tail
Peromyscus polionotus	9.5.13	Oldfield mouse	Rodentia	16	56%	1	0.91	0.65	0.08	1.91	0.066	0.08	5.5	14	no	Tail
Phascolarctos cinereus	11.4.1	Koala	Diprotodontia	4	25%	1	4.42	0.71	3.75	5.42	0.085	2.38	22.1	9300	yes	Blood
Phoca vitulina	5.9.1	Harbor seal	Carnivora	68	56%	2	12.22	11.75	0.52	48	0.693	3.5	48	115000	no	Blood;Skin
Phocoena phocoena	4.17.1	Harbor porpoise	Artiodactyla	2	100%	2	17	0.04	16.97	17.02	0.877	3.45	20.4	52500	no	Blood;Skin
Phyllostomus discolor	8.4.5	Pale spear-nosed bat	Chiroptera	50	62%	1	5.18	5.58	0	17.7	0.288	2	18	43.4	no	Skin
Phyllostomus hastatus	8.4.6	Greater spear-nosed bat	Chiroptera	72	86%	2	7.12	5.22	0	16.5	0.329	2	22	81	no	Liver;Skin
Pongo pygmaeus	1.1.4	Orangutan	Primates	1	100%	1	43.69		43.69	43.69	0.682	7	59	64475	no	Blood
Procavia capensis	19.1.1	Rock hyrax	Hyracoidea	1	0%	1	14.64		14.64	14.64	0.589	1.37	14.8	3600	no	Blood
Propithecus coquereli	1.2.3	Coquerel's sifaka	Primates	4	25%	2	13.26	11.67	0.1	28.52	0.386	3.81	30.59	4189.27	no	Blood;Skin
Propithecus diadema	1.2.1	Diademed sifaka	Primates	3	0%	2	16.4	2.23	14.19	18.65	0.43	2.88	21	5550	no	Blood;Skin
Propithecus tattersalli	1.2.2	Golden-crowned sifaka	Primates	3	0%	1	15.41	11.07	3.52	25.43	0.404	4.5	26	3545	no	Blood
Pteropus giganteus	8.5.3	Indian fruit bat	Chiroptera	4	0%	1	12.97	1.43	10.9	14.2	0.397	1	40	1175	no	Skin
Pteropus hypomelanus	8.5.4	Variable flying fox	Chiroptera	40	70%	1	9.52	6.55	0.4	19.3	0.534	1	26.5	450	no	Skin
Pteropus poliocephalus	8.5.5	Grey-headed flying fox	Chiroptera	16	62%	1	11.24	3.67	6.1	16.7	0.521	1.48	23.6	675	no	Skin
Pteropus pumilus	8.5.6	Little golden-mantled flying fox	Chiroptera	46	52%	1	9.59	4.95	0.8	17.3	0.329	0.75	17.3	200	no	Skin
Pteropus rodricensis	8.5.7	Rodriguez flying fox	Chiroptera	19	63%	1	14.96	4.77	4	20.9	0.542	1.5	28	350	no	Skin
Pteropus vampyrus	8.5.8	Large flying fox	Chiroptera	51	53%	1	9.84	5.95	0.6	22.4	0.455	2	24	872	no	Skin
Puma concolor	5.2.6	Florida panther	Carnivora	1	0%	1	0.21		0.21	0.21	0.252	2.5	23.8	63000	no	Blood
Rattus norvegicus	9.9.3	Brown rat	Rodentia	553	72%	15	1.1	0.81	-0.06	2.3	0.058	0.22	3.8	300	no	Adipose;Blood;Brain;Cerebellum;Heart;Hippocampus;Hypothalamus;iPSC;Liver;Muscle;Neocortex;Ovaries;Pituitary;Skin;Substantia nigra
Rhinoceros unicornis	6.2.3	Greater one horned rhino	Perissodactyla	4	75%	1	6.35	4.47	2.73	12.68	1.312	5.8	43.5	1602330	no	Blood
Rhinolophus ferrumequinum	8.6.1	Greater horseshoe bat	Chiroptera	40	100%	1	9.16	6.32	0	21.1	0.219	2	30.5	22.875	no	Skin
Rhynchonycteris naso	8.17.2	Proboscis bat	Chiroptera	22	27%	1	1.93	1.48	0.1	6	0.405	1.5	8.5	3.9	no	Skin
Rousettus aegyptiacus	8.5.9	Egyptian fruit bat	Chiroptera	16	50%	1	9.14	2.32	5	14	0.318	1	22.9	125	no	Skin
Saccopteryx bilineata	8.17.1	Greater sac-winged bat	Chiroptera	29	69%	1	2.53	2.03	0.2	8.3	0.351	1	11	7.9	no	Skin
Sarcophilus harrisii	18.1.1	Tasmanian devil	Dasyuromorphia	41	56%	1	3.43	2.58	0.5	8	0.071	2	13	8202.25	yes	Ear
Sorex cinereus	12.3.10	Cinereus shrew	Eulipotyphla	47	43%	3	0.61	0.41	-0.04	1.33	0.052	0.42	1.9	4.3	no	Fetus;Liver;Tail
Spalax galili	9.14.1	Blind mole rat	Rodentia	1	100%	1	1.5		1.5	1.5	0.093	1.67	15	125	no	Skin
Steno bredanensis	4.13.10	Rough-toothed dolphin	Artiodactyla	12	67%	2	13.55	6.76	4.64	23.89	1.03	10	32	114000	no	Blood;Skin
Sus scrofa domesticus	4.7.1	Pig	Artiodactyla	188	77%	10	1.76	1.71	-0.3	6.26	0.315	0.46	23	350000	no	Bladder;Blood;ES;Fetus;Fibroblast;FrontalCortex;iPSC;Kidney;Liver;Lung
Sus scrofa minusculus	4.7.2	Winsconsin miniature pig	Artiodactyla	60	100%	1	1	1.2	0.02	5.15	0.315	0.46	23	100000	no	Blood
Sylvilagus floridanus	3.1.2	Eastern cotton rabbit	Lagomorpha	1	100%	1	0.06		0.06	0.06	0.082	0.34	9.8	1150	no	Skin
Tachyglossus aculeatus	21.2.1	Short-beaked echidna	Monotremata	11	55%	4	4.81	6.4	0.12	20.56	0.092	1.5	49.5	3500	no	Blood;Brain;Kidney;Liver
Tadarida brasiliensis	8.8.3	Mexican free-tailed bat	Chiroptera	19	47%	1	2.09	2.28	0.2	6.2	0.214	1.12	12	12.5	no	Skin
Taurotragus oryx	4.1.18	Eland	Artiodactyla	1	0%	1	2.14		2.14	2.14	0.751	1.59	26.1	500000	no	Blood
Tragelaphus angasii	4.1.19	Nyala	Artiodactyla	5	60%	1	7.05	3.21	2.15	10.94	0.614	1.24	18.5	120000	no	Blood
Tragelaphus eurycerus	4.1.20	Bongo	Artiodactyla	5	60%	1	4.01	6.18	0.01	14.39	0.789	2.36	21.9	307500	no	Blood
Tragelaphus imberbis	4.1.21	Lesser kudu	Artiodactyla	7	57%	1	6.34	5.48	0.01	11.47	0.644	1.38	19.8	82500	no	Blood
Tragelaphus spekii	4.1.22	Sitatunga	Artiodactyla	3	100%	1	6.58	0.42	6.25	7.05	0.663	1.1	22.6	87500	no	Blood
Tragelaphus strepsiceros	4.1.23	Greater kudu	Artiodactyla	9	78%	1	8.53	5.84	0.26	14	0.625	1.42	23.5	217500	no	Blood
Trichechus manatus	14.1.1	West Indian manatee	Sirenia	10	50%	2	8.23	13.69	1.2	34.15	0.918	3	69	467325	no	Blood;Skin
Tupaia gracilis	17.1.2	Slender treeshrew	Scandentia	2	100%	1	0.4	0.14	0.3	0.5	0.129	0.31	11.86	164.1	no	Ear
Tupaia longipes	17.1.3	Long-footed treeshrew	Scandentia	12	42%	3	1.51	0.69	0.8	3	0.129	0.31	12	164.1	no	Ear;Liver;Muscle
Tupaia tana	17.1.4	Large treeshrew	Scandentia	29	38%	3	1.86	0.67	1	3	0.129	0.31	11.6	197.8	no	Ear;Kidney;Liver
Tursiops aduncus	4.13.9	Indo-Pacific bottlenose dolphin	Artiodactyla	44	34%	1	19.09	7.72	3	37	1	6.75	49	130000	no	Skin
Tursiops truncatus	4.13.6	Bottlenose dolphin	Artiodactyla	258	68%	2	19.74	12.69	0.57	57.87	1.03	8.93	67	200000	no	Blood;Skin
Ursus americanus	5.11.1	American black bear	Carnivora	1	100%	1	0.1		0.1	0.1	0.192	3.5	34	154250	no	Blood
Varecia rubra	1.3.14	Red ruffed lemur	Primates	4	25%	2	12.14	16.26	0.38	34.85	0.268	1.72	37.5	3601.3	no	Blood;Skin
Varecia variegata	1.3.13	Black and white ruffed lemur	Primates	5	0%	2	13.18	15.5	0.86	39.39	0.268	1.72	39.4	3482.3	no	Blood;Skin
Vicugna pacos	4.2.1	Alpaca	Artiodactyla	5	60%	1	7.93	4.75	1.67	15	0.945	1.28	25.8	62000	no	Blood
Vulpes vulpes	5.1.5	Red fox	Carnivora	1	0%	1	0.33		0.33	0.33	0.142	0.83	21.3	4131.7	no	Blood
Zalophus californianus	5.8.3	California sea lion	Carnivora	86	52%	2	7.85	8.72	0.01	32.24	0.71	4	35.7	180000	no	Blood;Skin

## Sheet: S1.3_SpeciesName
Table S1.3 Species annotation
SpeciesLatinName	SpeciesCommonName	Index	SpeciesCommonName.short	SpeciesIndex	SpeciesAbbreviation
Homo sapiens	Human	1	Human	1.1	Hmsp
Callithrix geoffroyi	White-fronted marmoset	2	W.F. marmoset	1.2	Cllg
Callithrix jacchus	Common marmoset	3	Common marmoset	1.3	Cllj
Chlorocebus aethiops sabaeus	Vervet	4	Vervet	1.4	Chas
Macaca mulatta	Rhesus macaque	5	Rhesus macaque	1.5	Mccm
Papio hamadryas	Olive baboon	6	Olive baboon	1.6	Pphm
Varecia variegata	Red ruffed lemur	7	Red ruffed lemur	1.8	Vrcv
Gorilla gorilla	Gorilla	8	Gorilla	1.81	Grlg
Pan troglodytes	Chimpanzee	9	Chimpanzee	1.82	Pntr
Pongo pygmaeus	Orangutan	10	Orangutan	1.83	Pngp
Monodelphis domestica	Opossum	11	Opossum	10.2	Mndd
Macropus fuliginosus	Western grey kangaroo	12	W. grey kangaroo	11.2	Mcrf
Macropus giganteus	Eastern grey kangaroo	13	E. grey kangaroo	11.3	Mcrg
Macropus rufogriseus	Red-necked wallaby	14	Red-necked wallaby	11.4	Mcrpsrfg
Macropus rufus	Red kangaroo	15	Red kangaroo	11.5	Mcrpsrfs
Macropus agilis	Agile wallaby	16	Agile wallaby	11.6	Mcra
Macropus robustus	Hill wallaroo	17	Hill wallaroo	11.7	Mcrr
Trichechus manatus	West Indian manatee	18	West Indian manatee	14.1	Trcm
Orycteropus afer	Aardvark	19	Aardvark	16.1	Orya
Sarcophilus harrisii	Tasmanian devil	20	Tasmanian devil	18.1	Srch
Elephas maximus	Asian elephant	21	Asian elephant	2.1	Elpm
Loxodonta africana	Savanna elephant	22	Savanna elephant	2.2	Lxda
Choloepus didactylus	Linne's Two-toed sloth	23	L.'s Two-toed sloth	20.4	Chld
Choloepus hoffmanni	Hoffmann's two-toed sloth	24	Hoff.'s two-toed sloth	20.5	Chlh
Oryctolagus cuniculus	European rabbit	25	European rabbit	21.1	Oryc
Sylvilagus floridanus	Cotton rabbit	26	Cotton rabbit	21.2	Sylf
Procavia capensis	Rock hyrax	27	Rock hyrax	26.3	Prcc
Balaena mysticetus	Bowhead whale	28	Bowhead whale	3.11	Blnm
Megaptera novaeangliae	Humpback whale	29	Humpback whale	3.14	Mgpn
Cephalorhynchus commersonii	Commerson's dolphin	30	Comme.'s dolphin	3.15	Cphc
Cephalorhynchus hectori hectori	Hector's dolphin	31	Hector's dolphin	3.16	Cphh
Cephalorhynchus hectori maui	Maui Dolphin	32	Maui Dolphin	3.16	Cphm
Delphinus delphis	Common dolphin	33	Common dolphin	3.17	Dlpd
Globicephala macrorhynchus	Short-finned pilot whale	34	S.finn. pilot whale	3.18	Glbm
Lagenorhynchus obliquidens	Pacific white-sided dolphin	35	PAC w.s. dolphin	3.19	Lgno
Orcinus orca	Killer whale	36	Killer whale	3.21	Orco
Tursiops truncatus	Bottlenose dolphin	37	Bottlenose dolphin	3.22	Trst
Delphinapterus leucas	Beluga whale	38	Beluga whale	3.23	Dlpl
Phocoena phocoena	Harbor porpoise	39	Harbor porpoise	3.27	Phcp
Steno bredanensis	Rough-toothed dolphin	40	R.-toothed dolphin	3.28	Stnb
Antidorcas marsupialis	Springbok	41	Springbok	4.11	Antm
Bos taurus	Cattle	42	Cattle	4.12	Bstr
Connochaetes taurinus albojubatus	White-bearded gnu	43	White-bearded gnu	4.13	Cnta
Eudorcas thomsonii	Thomson's Gazelle	44	Thomson's Gazelle	4.14	Edrt
Hippotragus niger	Sable antelope	45	Sable antelope	4.15	Hppn
Nanger granti	Grant's gazelle	46	Grant's gazelle	4.16	Nngg
Nanger soemmerringii	Soemmerring's gazelle	47	Soemm.'s gazelle	4.17	Nngs
Ovis aries	Sheep	48	Sheep	4.18	Ovsa
Tragelaphus angasii	Nyala	49	Nyala	4.19	Trga
Tragelaphus strepsiceros	Greater kudu	50	Greater kudu	4.21	Trgs
Capreolus capreolus	Roe deer	51	Roe deer	4.22	Cprc
Muntiacus muntjak vaginalis	Indian muntjac	52	Indian muntjac	4.23	Mnmv
Sus scrofa domesticus	Pig	53	Pig	4.25	Sssd
Sus scrofa minusculus	Winsconsin miniature pig	54	WI mini. pig	4.26	Sssm
Capra hircus	Domestic goat	55	Domestic goat	4.27	Cprh
Cervus elaphus	Red deer	56	Red deer	4.28	Crve
Gazella leptoceros	Slender Horn gazelle	57	Slender H. gazelle	4.29	Gzll
Cervus canadensis	Wapity elk	58	Wapity elk	4.31	Crvc
Hippotragus equinus	Roan antelope	59	Roan antelope	4.32	Hppe
Kobus megaceros	Nile lechwe	60	Nile lechwe	4.33	Kbsm
Litocranius walleri	Gerenuk	61	Gerenuk	4.34	Ltcw
Nanger dama	Dama gazelle	62	Dama gazelle	4.35	Nngd
Taurotragus oryx	Eland	63	Eland	4.36	Trto
Tragelaphus eurycerus	Bongo	64	Bongo	4.37	Trge
Tragelaphus imberbis	Lesser kudu	65	Lesser kudu	4.38	Trgi
Vicugna pacos	Alpaca	66	Alpaca	4.39	Vcgp
Giraffa camelopardalis	Giraffe.reticulata.hybrid	67	Giraffe.hybrid	4.41	Grfc
Okapia johnstoni	Okapi	68	Okapi	4.42	Okpj
Addax nasomaculatus	Addax	69	Addax	4.43	Addn
Aepyceros melampus	Impala	70	Impala	4.44	Apym
Tragelaphus spekii	Sitatunga	71	Sitatunga	4.45	Trgs
Canis lupus familiaris	Dog	72	Dog	5.12	Cnlf
Acinonyx jubatus	Cheetah	73	Cheetah	5.14	Acnj
Felis catus	Domestic cat	74	Domestic cat	5.15	Flsc
Panthera leo nubica	Lion	75	Lion	5.16	Pnln
Panthera tigris	Tiger	76	Tiger	5.17	Pntt
Aonyx cinereus	Asian small-clawed otter	77	Asian s.c. otter	5.19	Anyc
Enhydra lutris	Southern sea otter	78	Southern sea otter	5.21	Enhl
Mustela putorius furo	Ferret	79	Ferret	5.22	Mspf
Odobenus rosmarus divergens	Pacific walrus	80	Pacific walrus	5.23	Odrd
Zalophus californianus	California sea lion	81	California sea lion	5.24	Zlpc
Phoca vitulina	Harbor seal	82	Harbor seal	5.25	Phcv
Ursus americanus	Florida black bear	83	Florida black bear	5.26	Ursa
Chrysocyon brachyurus	Maned wolf	84	Maned wolf	5.27	Chrb
Eumetopias jubatus	Steller sea lion	85	Steller sea lion	5.28	Emtj
Neophoca cinerea	Australian sea lion	86	AU sea lion	5.29	Nphc
Vulpes vulpes	Red fox	87	Red fox	5.31	Vlpv
Puma concolor	Florida panther	88	Florida panther	5.33	Pmcn
Crocuta crocuta	Spotted hyena	89	Spotted hyena	5.34	Crcc
Equus caballus	Horse	90	Horse	6.2	Eqsc
Equus quagga	Zebra	91	Zebra	6.3	Eqsq
Ceratotherium simum simum	White rhino	92	White rhino	6.4	Crss
Diceros bicornis	Eastern black rhinoceros	93	E. black rhinoceros	6.5	Dcrb
Equus africanus somaliensis	Somali wild ass	94	Somali wild ass	6.6	Eqas
Equus grevyi	Grevy's zebra	95	Grevy's zebra	6.7	Eqsg
Rhinoceros unicornis	Greater one horned rhino	96	Greater o.h. rhino	6.8	Rhnu
Saccopteryx bilineata	Greater sac-winged bat	97	Greater s.w. bat	8.11	Sccb
Molossus molossus	Pallas's mastiff bat	98	Pallas's mastiff bat	8.12	Mlsm
Tadarida brasiliensis	Mexican free-tailed bat	99	Mexican f.t. bat	8.13	Tdrb
Artibeus jamaicensis	Jamaican fruit bat	100	Jamaican fruit bat	8.14	Artj
Carollia perspicillata	Seba's short-tailed bat	101	Seba's s.t. bat	8.15	Crlp
Desmodus rotundus	Common vampire bat	102	Common vampire bat	8.16	Dsmr
Phyllostomus discolor	Pale spear-nosed bat	103	Pale spear-nosed bat	8.17	Phyd
Phyllostomus hastatus	Greater spear-nosed bat	104	Greater s.n. bat	8.18	Phyh
Cynopterus brachyotis	Lesser short-nosed fruit bat	105	Lesser s.n. fruit bat	8.19	Cynb
Eidolon helvum	Straw-colored fruit bat	106	Straw-colored fruit bat	8.21	Edlh
Pteropus giganteus	Indian fruit bat	107	Indian fruit bat	8.22	Ptrg
Pteropus hypomelanus	Variable flying fox	108	Variable flying fox	8.23	Ptrh
Pteropus poliocephalus	Grey-headed flying fox	109	Grey-headed flying fox	8.24	Ptrpspl
Pteropus pumilus	Little golden-mantled flying fox	110	Little g.m. flying fox	8.25	Ptrpspm
Pteropus rodricensis	Rodriguez flying fox	111	Rodriguez flying fox	8.26	Ptrr
Pteropus vampyrus	Large flying fox	112	Large flying fox	8.27	Ptrv
Rousettus aegyptiacus	Egyptian fruit bat	113	Egyptian fruit bat	8.28	Rsta
Rhinolophus ferrumequinum	Greater horseshoe bat	114	Greater horseshoe bat	8.29	Rhnf
Antrozous pallidus	Pallid bat	115	Pallid bat	8.31	Antp
Eptesicus fuscus	Big brown bat	116	Big brown bat	8.32	Eptf
Myotis brandtii	Brandt's bat	117	Brandt's bat	8.33	Mytb
Myotis lucifugus	Little brown bat	118	Little brown bat	8.34	Mytl
Myotis myotis	Greater mouse-eared bat	119	Greater m.e. bat	8.35	Mytm
Myotis vivesi	Fish-eating bat	120	Fish-eating bat	8.36	Mytv
Nyctalus noctula	Noctule	121	Noctule	8.37	Nycn
Nycticeius humeralis	Evening bat	122	Evening bat	8.38	Nych
Leptonycteris yerbabuenae	Lesser long-nosed bat	123	Lesser l.n. bat	8.42	Lpty
Rhynchonycteris naso	Proboscis bat	124	Proboscis bat	8.43	Rhyn
Mus musculus	Mouse	125	Mouse	9.1	Msms
Cavia porcellus	Guinea pig	126	Guinea pig	9.16	Cvpr
Hydrochoerus hydrochaeris	Capybara	127	Capybara	9.17	Hydh
Chinchilla lanigera	Chichillah	128	Chichillah	9.18	Chnl
Rattus norvegicus	Brown rat	129	Brown rat	9.2	Rttn
Microtus ochrogaster	Prairie vole	130	Prairie vole	9.24	Mcro
Peromyscus californicus	California mouse	131	California mouse	9.28	Prmc
Peromyscus eremicus	Cactus mouse	132	Cactus mouse	9.29	Prme
Peromyscus leucopus	White-footed mouse	133	White-footed mouse	9.31	Prml
Peromyscus maniculatus	North american deer mouse high altitude	134	N.A. deer mouse highAlt.	9.32	Prmm
Peromyscus polionotus	Oldfield mouse	135	Oldfield mouse	9.33	Prmp
Cuniculus paca	Lowland paca	136	Lowland paca	9.34	Cncp
Cricetomys gambianus	Pouched rat	137	Pouched rat	9.37	Crcg
Marmota flaviventris	Yellow-bellied marmot	138	Yellow-bellied marmot	9.38	Mrmf
Heterocephalus glaber	Naked mole rat	139	Naked mole rat	9.4	Htrg
Spalax galili	Blind mole rat	140	Blind mole rat	9.49	Splg
Hystrix cristata	Crested porcupine	141	Crested porcupine	9.51	Hysc
Acomys cahirinus	Spiny mouse	142	Spiny mouse	9.52	Acmc

## Sheet: S1.4_TissueAnnotation
Table S1.4 Tissue annotation

## Sheet: S1.5_SP_TissueInEWAS
Table S1.5 Species-tissue category in EWAS of age across all tissue types in eutherians
Order	SpeciesLatin Name	Tissue	Species_Tissue	N	Species Common Name
Artiodactyla	Balaena mysticetus	Skin	Balaena mysticetus_Skin	79	Bowhead whale
Artiodactyla	Bos taurus	Oocyte	Bos taurus_Oocyte	80	Cattle
Artiodactyla	Bos taurus	Skin	Bos taurus_Skin	95	Cattle
Artiodactyla	Bos taurus	Blood	Bos taurus_Blood	277	Cattle
Artiodactyla	Capra hircus	Skin	Capra hircus_Skin	78	Domestic goat
Artiodactyla	Capreolus capreolus	Blood	Capreolus capreolus_Blood	188	Roe deer
Artiodactyla	Cephalorhynchus hectori hectori	Skin	Cephalorhynchus hectori hectori_Skin	44	Hector's dolphin
Artiodactyla	Cervus canadensis	Blood	Cervus canadensis_Blood	42	Wapity elk
Artiodactyla	Cervus elaphus	Blood	Cervus elaphus_Blood	53	Red deer
Artiodactyla	Delphinapterus leucas	Blood	Delphinapterus leucas_Blood	67	Beluga whale
Artiodactyla	Delphinapterus leucas	Skin	Delphinapterus leucas_Skin	118	Beluga whale
Artiodactyla	Lagenorhynchus obliquidens	Blood	Lagenorhynchus obliquidens_Blood	17	Pacific white-sided dolphin
Artiodactyla	Lagenorhynchus obliquidens	Skin	Lagenorhynchus obliquidens_Skin	17	Pacific white-sided dolphin
Artiodactyla	Megaptera novaeangliae	Skin	Megaptera novaeangliae_Skin	91	Humpback whale
Artiodactyla	Orcinus orca	Blood	Orcinus orca_Blood	36	Killer whale
Artiodactyla	Orcinus orca	Skin	Orcinus orca_Skin	183	Killer whale
Artiodactyla	Oreamnos americanus	Skin	Oreamnos americanus_Skin	18	Mountain goat
Artiodactyla	Ovis aries	Blood	Ovis aries_Blood	168	Sheep
Artiodactyla	Ovis aries	Skin	Ovis aries_Skin	262	Sheep
Artiodactyla	Sus scrofa domesticus	Bladder	Sus scrofa domesticus_Bladder	15	Pig
Artiodactyla	Sus scrofa domesticus	Lung	Sus scrofa domesticus_Lung	15	Pig
Artiodactyla	Sus scrofa domesticus	FrontalCortex	Sus scrofa domesticus_FrontalCortex	16	Pig
Artiodactyla	Sus scrofa domesticus	Kidney	Sus scrofa domesticus_Kidney	16	Pig
Artiodactyla	Sus scrofa domesticus	Liver	Sus scrofa domesticus_Liver	16	Pig
Artiodactyla	Sus scrofa domesticus	Blood	Sus scrofa domesticus_Blood	98	Pig
Artiodactyla	Sus scrofa minusculus	Blood	Sus scrofa minusculus_Blood	60	Winsconsin miniature pig
Artiodactyla	Tursiops aduncus	Skin	Tursiops aduncus_Skin	44	Indo-Pacific bottlenose dolphin
Artiodactyla	Tursiops truncatus	Skin	Tursiops truncatus_Skin	115	Bottlenose dolphin
Artiodactyla	Tursiops truncatus	Blood	Tursiops truncatus_Blood	143	Bottlenose dolphin
Carnivora	Canis lupus familiaris	Blood	Canis lupus familiaris_Blood	742	Dog
Carnivora	Felis catus	Blood	Felis catus_Blood	128	Domestic cat
Carnivora	Phoca vitulina	Blood	Phoca vitulina_Blood	57	Harbor seal
Carnivora	Zalophus californianus	Skin	Zalophus californianus_Skin	17	California sea lion
Carnivora	Zalophus californianus	Blood	Zalophus californianus_Blood	69	California sea lion
Chiroptera	Antrozous pallidus	Skin	Antrozous pallidus_Skin	23	Pallid bat
Chiroptera	Carollia perspicillata	Skin	Carollia perspicillata_Skin	32	Seba's short-tailed bat
Chiroptera	Desmodus rotundus	Skin	Desmodus rotundus_Skin	44	Common vampire bat
Chiroptera	Eidolon helvum	Skin	Eidolon helvum_Skin	24	Straw-colored fruit bat
Chiroptera	Eptesicus fuscus	Skin	Eptesicus fuscus_Skin	70	Big brown bat
Chiroptera	Myotis myotis	Skin	Myotis myotis_Skin	38	Greater mouse-eared bat
Chiroptera	Myotis vivesi	Skin	Myotis vivesi_Skin	17	Fish-eating bat
Chiroptera	Nycticeius humeralis	Muscle	Nycticeius humeralis_Muscle	24	Evening bat
Chiroptera	Phyllostomus discolor	Skin	Phyllostomus discolor_Skin	50	Pale spear-nosed bat
Chiroptera	Phyllostomus hastatus	Skin	Phyllostomus hastatus_Skin	71	Greater spear-nosed bat
Chiroptera	Pteropus hypomelanus	Skin	Pteropus hypomelanus_Skin	40	Variable flying fox
Chiroptera	Pteropus poliocephalus	Skin	Pteropus poliocephalus_Skin	16	Grey-headed flying fox
Chiroptera	Pteropus pumilus	Skin	Pteropus pumilus_Skin	46	Little golden-mantled flying fox
Chiroptera	Pteropus rodricensis	Skin	Pteropus rodricensis_Skin	19	Rodriguez flying fox
Chiroptera	Pteropus vampyrus	Skin	Pteropus vampyrus_Skin	51	Large flying fox
Chiroptera	Rhinolophus ferrumequinum	Skin	Rhinolophus ferrumequinum_Skin	40	Greater horseshoe bat
Chiroptera	Rhynchonycteris naso	Skin	Rhynchonycteris naso_Skin	22	Proboscis bat
Chiroptera	Rousettus aegyptiacus	Skin	Rousettus aegyptiacus_Skin	16	Egyptian fruit bat
Chiroptera	Saccopteryx bilineata	Skin	Saccopteryx bilineata_Skin	29	Greater sac-winged bat
Chiroptera	Tadarida brasiliensis	Skin	Tadarida brasiliensis_Skin	19	Mexican free-tailed bat
Eulipotyphla	Sorex cinereus	Tail	Sorex cinereus_Tail	33	Cinereus shrew
Perissodactyla	Ceratotherium simum simum	Blood	Ceratotherium simum simum_Blood	23	Southern white rhinoceros
Perissodactyla	Equus caballus	Liver	Equus caballus_Liver	48	Horse
Perissodactyla	Equus caballus	Blood	Equus caballus_Blood	210	Horse
Perissodactyla	Equus quagga	Skin	Equus quagga_Skin	20	Zebra
Perissodactyla	Equus quagga	Blood	Equus quagga_Blood	76	Zebra
Primates	Callithrix jacchus	Blood	Callithrix jacchus_Blood	95	Common marmoset
Primates	Chlorocebus aethiops sabaeus	Cortex	Chlorocebus aethiops sabaeus_Cortex	48	Vervet
Primates	Chlorocebus aethiops sabaeus	Liver	Chlorocebus aethiops sabaeus_Liver	48	Vervet
Primates	Chlorocebus aethiops sabaeus	Blood	Chlorocebus aethiops sabaeus_Blood	144	Vervet
Primates	Homo sapiens	BoneMarrow	Homo sapiens_BoneMarrow	20	Human
Primates	Homo sapiens	Keratinocyte	Homo sapiens_Keratinocyte	20	Human
Primates	Homo sapiens	Placenta	Homo sapiens_Placenta	23	Human
Primates	Homo sapiens	LymphNode	Homo sapiens_LymphNode	27	Human
Primates	Homo sapiens	Cerebellum	Homo sapiens_Cerebellum	46	Human
Primates	Homo sapiens	Cortex	Homo sapiens_Cortex	46	Human
Primates	Homo sapiens	Adipose	Homo sapiens_Adipose	57	Human
Primates	Homo sapiens	Muscle	Homo sapiens_Muscle	57	Human
Primates	Homo sapiens	Skin	Homo sapiens_Skin	74	Human
Primates	Homo sapiens	Heart	Homo sapiens_Heart	97	Human
Primates	Homo sapiens	Kidney	Homo sapiens_Kidney	97	Human
Primates	Homo sapiens	Liver	Homo sapiens_Liver	97	Human
Primates	Homo sapiens	Lung	Homo sapiens_Lung	113	Human
Primates	Homo sapiens	Blood	Homo sapiens_Blood	584	Human
Primates	Macaca mulatta	Skin	Macaca mulatta_Skin	51	Rhesus macaque
Primates	Macaca mulatta	Blood	Macaca mulatta_Blood	199	Rhesus macaque
Primates	Papio hamadryas	Cerebellum	Papio hamadryas_Cerebellum	38	Olive baboon
Primates	Papio hamadryas	Adipose	Papio hamadryas_Adipose	41	Olive baboon
Primates	Papio hamadryas	Muscle	Papio hamadryas_Muscle	44	Olive baboon
Primates	Papio hamadryas	Heart	Papio hamadryas_Heart	47	Olive baboon
Primates	Papio hamadryas	Liver	Papio hamadryas_Liver	50	Olive baboon
Primates	Papio hamadryas	Cortex	Papio hamadryas_Cortex	105	Olive baboon
Primates	Strepsirrhine	Skin	Strepsirrhine_Skin	23	Fat-tailed dwarf lemur;Aye-aye;White-headed lemur;Collared brown lemur;Crowned lemur;Blue-eyed black lemur;Brown lemur;Black lemur;Mongoose lemur;Red-bellied lemur;Sanford's brown lemur;South African galago;Bamboo lemur;Ring-tailed lemur;Slender loris;Northern giant mouse lemur;Slow loris;Pygmy slow loris;Greater galago;Coquerel's sifaka;Diademed sifaka;Red ruffed lemur;Black and white ruffed lem…
Primates	Strepsirrhine	Blood	Strepsirrhine_Blood	68	Fat-tailed dwarf lemur;Aye-aye;White-headed lemur;Collared brown lemur;Crowned lemur;Blue-eyed black lemur;Brown lemur;Black lemur;Mongoose lemur;Red-bellied lemur;Red lemur;Sanford's brown lemur;South African galago;Bamboo lemur;Ring-tailed lemur;Slender loris;Gray mouse lemur;Northern giant mouse lemur;Slow loris;Pygmy slow loris;Greater galago;Potto;Coquerel's sifaka;Diademed sifaka;Golden-cro…
Proboscidea	Elephas maximus	Blood	Elephas maximus_Blood	83	Asian elephant
Proboscidea	Loxodonta africana	Blood	Loxodonta africana_Blood	57	Savanna elephant
Rodentia	Acomys cahirinus	Fibroblast	Acomys cahirinus_Fibroblast	46	Spiny mouse
Rodentia	Acomys cahirinus	Skin	Acomys cahirinus_Skin	61	Spiny mouse
Rodentia	Apodemus sylvaticus	Liver	Apodemus sylvaticus_Liver	23	Long-tailed field mouse
Rodentia	Apodemus sylvaticus	Skin	Apodemus sylvaticus_Skin	31	Long-tailed field mouse
Rodentia	Apodemus sylvaticus	Blood	Apodemus sylvaticus_Blood	36	Long-tailed field mouse
Rodentia	Heterocephalus glaber	Cortex	Heterocephalus glaber_Cortex	15	Naked mole rat
Rodentia	Heterocephalus glaber	Lung	Heterocephalus glaber_Lung	19	Naked mole rat
Rodentia	Heterocephalus glaber	Heart	Heterocephalus glaber_Heart	21	Naked mole rat
Rodentia	Heterocephalus glaber	Muscle	Heterocephalus glaber_Muscle	21	Naked mole rat
Rodentia	Heterocephalus glaber	Kidney	Heterocephalus glaber_Kidney	33	Naked mole rat
Rodentia	Heterocephalus glaber	Liver	Heterocephalus glaber_Liver	70	Naked mole rat
Rodentia	Heterocephalus glaber	Blood	Heterocephalus glaber_Blood	94	Naked mole rat
Rodentia	Heterocephalus glaber	Skin	Heterocephalus glaber_Skin	107	Naked mole rat
Rodentia	Marmota flaviventris	Blood	Marmota flaviventris_Blood	153	Yellow-bellied marmot
Rodentia	Microtus ochrogaster	Brain	Microtus ochrogaster_Brain	47	Prairie vole
Rodentia	Microtus ochrogaster	Liver	Microtus ochrogaster_Liver	47	Prairie vole
Rodentia	Microtus ochrogaster	Skin	Microtus ochrogaster_Skin	47	Prairie vole
Rodentia	Mus musculus	Hippocampus	Mus musculus_Hippocampus	18	Mouse
Rodentia	Mus musculus	Aorta	Mus musculus_Aorta	20	Mouse
Rodentia	Mus musculus	Lung	Mus musculus_Lung	22	Mouse
Rodentia	Mus musculus	Placenta	Mus musculus_Placenta	23	Mouse
Rodentia	Mus musculus	MacrophageBoneMarrow	Mus musculus_MacrophageBoneMarrow	24	Mouse
Rodentia	Mus musculus	WholeBrain	Mus musculus_WholeBrain	29	Mouse
Rodentia	Mus musculus	MacrophagePeritoneal	Mus musculus_MacrophagePeritoneal	42	Mouse
Rodentia	Mus musculus	Kidney	Mus musculus_Kidney	52	Mouse
Rodentia	Mus musculus	Brain	Mus musculus_Brain	55	Mouse
Rodentia	Mus musculus	Striatum	Mus musculus_Striatum	56	Mouse
Rodentia	Mus musculus	Skin	Mus musculus_Skin	57	Mouse
Rodentia	Mus musculus	Tail	Mus musculus_Tail	69	Mouse
Rodentia	Mus musculus	Fibroblast	Mus musculus_Fibroblast	84	Mouse
Rodentia	Mus musculus	Heart	Mus musculus_Heart	120	Mouse
Rodentia	Mus musculus	Cerebellum	Mus musculus_Cerebellum	128	Mouse
Rodentia	Mus musculus	Cortex	Mus musculus_Cortex	161	Mouse
Rodentia	Mus musculus	Muscle	Mus musculus_Muscle	208	Mouse
Rodentia	Mus musculus	Blood	Mus musculus_Blood	406	Mouse
Rodentia	Mus musculus	Liver	Mus musculus_Liver	600	Mouse
Rodentia	Peromyscus californicus	Tail	Peromyscus californicus_Tail	16	California mouse
Rodentia	Peromyscus eremicus	Tail	Peromyscus eremicus_Tail	17	Cactus mouse
Rodentia	Peromyscus leucopus	Tail	Peromyscus leucopus_Tail	16	White-footed mouse
Rodentia	Peromyscus maniculatus	Tail	Peromyscus maniculatus_Tail	25	Eastern deer mouse
Rodentia	Peromyscus polionotus	Tail	Peromyscus polionotus_Tail	16	Oldfield mouse
Rodentia	Rattus norvegicus	Brain	Rattus norvegicus_Brain	18	Brown rat
Rodentia	Rattus norvegicus	Substantia nigra	Rattus norvegicus_Substantia nigra	22	Brown rat
Rodentia	Rattus norvegicus	Pituitary	Rattus norvegicus_Pituitary	23	Brown rat
Rodentia	Rattus norvegicus	Hypothalamus	Rattus norvegicus_Hypothalamus	24	Brown rat
Rodentia	Rattus norvegicus	Heart	Rattus norvegicus_Heart	30	Brown rat
Rodentia	Rattus norvegicus	Ovaries	Rattus norvegicus_Ovaries	30	Brown rat
Rodentia	Rattus norvegicus	Neocortex	Rattus norvegicus_Neocortex	34	Brown rat
Rodentia	Rattus norvegicus	Skin	Rattus norvegicus_Skin	37	Brown rat
Rodentia	Rattus norvegicus	Adipose	Rattus norvegicus_Adipose	38	Brown rat
Rodentia	Rattus norvegicus	Cerebellum	Rattus norvegicus_Cerebellum	39	Brown rat
Rodentia	Rattus norvegicus	Hippocampus	Rattus norvegicus_Hippocampus	46	Brown rat
Rodentia	Rattus norvegicus	Liver	Rattus norvegicus_Liver	64	Brown rat
Rodentia	Rattus norvegicus	Blood	Rattus norvegicus_Blood	140	Brown rat
Scandentia	Tupaia tana	Skin	Tupaia tana_Skin	27	Large treeshrew

## Sheet: S1.6_SP_TissueBrainEWAS
Table S1.6 Species-tissue category in brain EWAS in eutherians
Order	SpeciesLatin Name	Tissue	Species_Tissue	N	Species Common Name
Primates	Chlorocebus aethiops sabaeus	Cortex	Chlorocebus aethiops sabaeus_Cortex	48	Vervet
Rodentia	Heterocephalus glaber	Cortex	Heterocephalus glaber_Cortex	15	Naked mole rat
Primates	Homo sapiens	Cerebellum	Homo sapiens_Cerebellum	46	Human
Primates	Homo sapiens	Cortex	Homo sapiens_Cortex	46	Human
Rodentia	Microtus ochrogaster	Brain	Microtus ochrogaster_Brain	47	Prairie vole
Rodentia	Mus musculus	Hippocampus	Mus musculus_Hippocampus	18	Mouse
Rodentia	Mus musculus	WholeBrain	Mus musculus_WholeBrain	29	Mouse
Rodentia	Mus musculus	Brain	Mus musculus_Brain	55	Mouse
Rodentia	Mus musculus	Striatum	Mus musculus_Striatum	56	Mouse
Rodentia	Mus musculus	Cerebellum	Mus musculus_Cerebellum	128	Mouse
Rodentia	Mus musculus	Cortex	Mus musculus_Cortex	161	Mouse
Primates	Papio hamadryas	Cerebellum	Papio hamadryas_Cerebellum	38	Olive baboon
Primates	Papio hamadryas	Cortex	Papio hamadryas_Cortex	105	Olive baboon
Rodentia	Rattus norvegicus	Brain	Rattus norvegicus_Brain	18	Brown rat
Rodentia	Rattus norvegicus	Hypothalamus	Rattus norvegicus_Hypothalamus	24	Brown rat
Rodentia	Rattus norvegicus	Cerebellum	Rattus norvegicus_Cerebellum	39	Brown rat
Rodentia	Rattus norvegicus	Hippocampus	Rattus norvegicus_Hippocampus	46	Brown rat
Artiodactyla	Sus scrofa domesticus	FrontalCortex	Sus scrofa domesticus_FrontalCortex	16	Pig

## Sheet: S1.7_SP_CortexEWAS
Table S1.7 Species-tissue category in Cortex EWAS in eutherians
Order	SpeciesLatin Name	Tissue	Species_Tissue	N	Species Common Name
Primates	Chlorocebus aethiops sabaeus	Cortex	Chlorocebus aethiops sabaeus_Cortex	48	Vervet
Rodentia	Heterocephalus glaber	Cortex	Heterocephalus glaber_Cortex	15	Naked mole rat
Primates	Homo sapiens	Cortex	Homo sapiens_Cortex	46	Human
Rodentia	Mus musculus	Cortex	Mus musculus_Cortex	161	Mouse
Primates	Papio hamadryas	Cortex	Papio hamadryas_Cortex	105	Olive baboon
	Sus scrofa domesticus	Cortex	Sus scrofa domesticus_Cortex	16

## Sheet: S1.8_BloodEWAS
Table S1.8 Species-tissue category in Blood EWAS in eutherians
Order	SpeciesLatin Name	Tissue	Species_Tissue	N	Species Common Name
Artiodactyla	Bos taurus	Blood	Bos taurus_Blood	277	Cattle
Artiodactyla	Capreolus capreolus	Blood	Capreolus capreolus_Blood	188	Roe deer
Artiodactyla	Cervus canadensis	Blood	Cervus canadensis_Blood	42	Wapity elk
Artiodactyla	Cervus elaphus	Blood	Cervus elaphus_Blood	53	Red deer
Artiodactyla	Delphinapterus leucas	Blood	Delphinapterus leucas_Blood	67	Beluga whale
Artiodactyla	Lagenorhynchus obliquidens	Blood	Lagenorhynchus obliquidens_Blood	17	Pacific white-sided dolphin
Artiodactyla	Orcinus orca	Blood	Orcinus orca_Blood	36	Killer whale
Artiodactyla	Ovis aries	Blood	Ovis aries_Blood	168	Sheep
Artiodactyla	Sus scrofa domesticus	Blood	Sus scrofa domesticus_Blood	98	Pig
Artiodactyla	Sus scrofa minusculus	Blood	Sus scrofa minusculus_Blood	60	Winsconsin miniature pig
Artiodactyla	Tursiops truncatus	Blood	Tursiops truncatus_Blood	143	Bottlenose dolphin
Carnivora	Canis lupus familiaris	Blood	Canis lupus familiaris_Blood	742	Dog
Carnivora	Felis catus	Blood	Felis catus_Blood	128	Domestic cat
Carnivora	Phoca vitulina	Blood	Phoca vitulina_Blood	57	Harbor seal
Carnivora	Zalophus californianus	Blood	Zalophus californianus_Blood	69	California sea lion
Perissodactyla	Ceratotherium simum simum	Blood	Ceratotherium simum simum_Blood	23	Southern white rhinoceros
Perissodactyla	Equus caballus	Blood	Equus caballus_Blood	210	Horse
Perissodactyla	Equus quagga	Blood	Equus quagga_Blood	76	Zebra
Primates	Callithrix jacchus	Blood	Callithrix jacchus_Blood	95	Common marmoset
Primates	Chlorocebus aethiops sabaeus	Blood	Chlorocebus aethiops sabaeus_Blood	144	Vervet
Primates	Homo sapiens	Blood	Homo sapiens_Blood	584	Human
Primates	Macaca mulatta	Blood	Macaca mulatta_Blood	199	Rhesus macaque
Primates	Strepsirrhine	Blood	Strepsirrhine_Blood	68	Fat-tailed dwarf lemur;Aye-aye;White-headed lemur;Collared brown lemur;Crowned lemur;Blue-eyed black lemur;Brown lemur;Black lemur;Mongoose lemur;Red-bellied lemur;Red lemur;Sanford's brown lemur;South African galago;Bamboo lemur;Ring-tailed lemur;Slender loris;Gray mouse lemur;Northern giant mouse lemur;Slow loris;Pygmy slow loris;Greater galago;Potto;Coquerel's sifaka;Diademed sifaka;Golden-cro…
Proboscidea	Elephas maximus	Blood	Elephas maximus_Blood	83	Asian elephant
Proboscidea	Loxodonta africana	Blood	Loxodonta africana_Blood	57	Savanna elephant
Rodentia	Apodemus sylvaticus	Blood	Apodemus sylvaticus_Blood	36	Long-tailed field mouse
Rodentia	Heterocephalus glaber	Blood	Heterocephalus glaber_Blood	94	Naked mole rat
Rodentia	Marmota flaviventris	Blood	Marmota flaviventris_Blood	153	Yellow-bellied marmot
Rodentia	Mus musculus	Blood	Mus musculus_Blood	406	Mouse
Rodentia	Rattus norvegicus	Blood	Rattus norvegicus_Blood	140	Brown rat

## Sheet: S1.9_LiverEWAS
Table S1.9 Species-tissue category in Liver EWAS in eutherians
Order	SpeciesLatin Name	Tissue	Species_Tissue	N	Species Common Name
Artiodactyla	Sus scrofa domesticus	Liver	Sus scrofa domesticus_Liver	16	Pig
Perissodactyla	Equus caballus	Liver	Equus caballus_Liver	48	Horse
Primates	Chlorocebus aethiops sabaeus	Liver	Chlorocebus aethiops sabaeus_Liver	48	Vervet
Primates	Homo sapiens	Liver	Homo sapiens_Liver	97	Human
Primates	Papio hamadryas	Liver	Papio hamadryas_Liver	50	Olive baboon
Rodentia	Apodemus sylvaticus	Liver	Apodemus sylvaticus_Liver	23	Long-tailed field mouse
Rodentia	Heterocephalus glaber	Liver	Heterocephalus glaber_Liver	70	Naked mole rat
Rodentia	Microtus ochrogaster	Liver	Microtus ochrogaster_Liver	47	Prairie vole
Rodentia	Mus musculus	Liver	Mus musculus_Liver	600	Mouse
Rodentia	Rattus norvegicus	Liver	Rattus norvegicus_Liver	64	Brown rat

[truncated: 83 more sheets: S1.10_MuscleEWAS, S1.11_SkinEWAS, S1.12_MarsupialEWAS, S1.13_anAge, S2_predict_logMaximumAge, S3.1_Clock 1, S3.2_Clock 2, S3.3_Clock 3, S3.4_OverlapGenesInClock1&2&3, S3.5_OverlapGenesInClock2&3, S4.1_LOFOClocksByOrder(N>=15), S4.2_LOFOClocksBySpeciesLOFO, S4.3_LOFOClocksByTissue(N>=15), S5.1_LOSOClocksByOrder(N>=15), S5.2_LOSOClocksBySpeciesLOSO, S6.1_TopMetaEWASinAllTissues, S6.2_TopMetaEWASinBrain, S6.3_TopMetaEWASinCortex, S6.4_TopMetaEWASinBlood, S6.5_TopMetaEWASinLiver …]
